# Supplementary material for: Acetoin Promotes Plant Growth and Alleviates Saline Stress by Activating Metabolic Pathways in Lettuce Seedlings
Source: Plants (Basel). 2024 Nov 26;13(23):3312. doi: 10.3390/plants13233312 (PMC11644064; doi:10.3390/plants13233312)
Supplement: Supplementary file 1 [file plants-13-03312-s001.zip]

Archive with 1 entries (1 files):
- plants-3200659-supplementary.pdf
